# Supplementary material for: Glass eels (Anguilla anguilla) imprint the magnetic direction of tidal currents from their juvenile estuaries
Source: Commun Biol. 2019 Oct 8;2:366. doi: 10.1038/s42003-019-0619-8 (PMC6783477; doi:10.1038/s42003-019-0619-8)
Supplement: Supplementary file 3 — Supplementary data 1 [file 42003_2019_619_MOESM3_ESM.xlsx]

## Sheet: Sheet1
Date	Time start	Time stop	Direction magnetic North	Collection site	Orientation Stream
2016-05-09	09:17:15	09:32:15	north	vinnesvap	south
2016-05-09	09:42:20	09:57:20	east	vinnesvap	south
2016-05-09	09:59:20	10:14:20	south	vinnesvap	south
2016-05-09	10:17:00	10:32:00	west	vinnesvap	south
2016-05-09	10:34:00	10:49:00	north	vinnesvap	south
2016-05-09	10:50:50	11:05:50	north	vinnesvap	south
2016-05-09	11:08:10	11:23:10	east	vinnesvap	south
2016-05-09	11:25:00	11:40:00	south	vinnesvap	south
2016-05-09	11:41:20	11:56:20	west	vinnesvap	south
2016-05-09	11:58:09	12:13:09	north	vinnesvap	south
2016-05-09	12:15:40	12:30:40	north	vinnesvap	south
2016-05-10	10:46:20	11:01:20	east	vinnesvap	south
2016-05-10	11:03:04	11:18:04	south	vinnesvap	south
2016-05-10	11:19:50	11:34:50	west	vinnesvap	south
2016-05-10	11:36:17	11:51:17	north	vinnesvap	south
2016-05-10	11:55:28	12:10:28	north	vinnesvap	south
2016-05-10	12:12:10	12:27:10	east	vinnesvap	south
2016-05-10	12:29:20	12:44:20	north	torvesund	south-east
2016-05-10	12:45:55	13:00:55	east	torvesund	south-east
2016-05-10	13:03:04	13:18:04	south	torvesund	south-east
2016-05-10	17:14:18	17:29:18	north	torvesund	south-east
2016-05-10	17:30:50	17:45:50	east	torvesund	south-east
2016-05-10	18:21:10	18:36:10	north	vinnesvap	south
2016-05-10	18:38:05	18:53:05	east	vinnesvap	south
2016-05-10	18:57:05	19:12:05	south	vinnesvap	south
2016-05-11	16:51:20	17:06:20	west	vinnesvap	south
2016-05-11	17:08:35	17:23:35	north	vinnesvap	south
2016-05-11	17:25:20	17:40:20	north	vinnesvap	south
2016-05-11	17:41:40	17:56:40	east	vinnesvap	south
2016-05-11	17:58:20	18:13:20	south	vinnesvap	south
2016-05-11	18:15:20	18:30:20	west	vinnesvap	south
2016-05-11	18:32:00	18:47:00	north	vinnesvap	south
2016-05-11	18:48:35	19:03:35	north	vinnesvap	south
2016-05-11	19:05:00	19:20:00	east	vinnesvap	south
2016-05-11	19:21:50	19:36:50	south	vinnesvap	south
2016-05-11	19:38:20	19:53:20	west	vinnesvap	south
2016-05-11	19:55:50	20:10:50	north	vinnesvap	south
2016-05-13	12:34:56	12:49:56	west	torvesund	south-east
2016-05-13	12:51:28	13:06:28	north	torvesund	south-east
2016-05-13	13:09:25	13:24:25	north	torvesund	south-east
2016-05-13	13:26:30	13:41:30	east	torvesund	south-east
2016-05-13	13:43:05	13:58:05	south	torvesund	south-east
2016-05-15	10:48:40	11:03:40	south	torvesund	south-east
2016-05-15	11:05:30	11:20:30	west	torvesund	south-east
2016-05-15	11:22:10	11:37:10	north	torvesund	south-east
2016-05-15	11:39:00	11:54:00	north	torvesund	south-east
2016-05-15	11:55:50	12:10:50	east	torvesund	south-east
2016-05-15	12:12:40	12:27:40	south	torvesund	south-east
2016-05-15	17:51:30	18:06:30	south	vinnesvap	south
2016-05-16	11:19:25	11:34:25	north	torvesund	south-east
2016-05-16	11:36:35	11:51:35	east	torvesund	south-east
2016-05-16	11:53:25	12:08:25	south	torvesund	south-east
2016-05-16	12:10:30	12:25:30	west	torvesund	south-east
2016-05-16	12:27:20	12:42:20	north	torvesund	south-east
2016-05-16	12:44:00	12:59:00	north	vinnesvap	south
2016-05-16	13:00:40	13:15:40	east	vinnesvap	south
2016-05-16	13:17:25	13:32:25	south	vinnesvap	south
2016-05-16	16:27:35	16:42:35	north	torvesund	south-east
2016-05-16	16:44:25	16:59:25	north	torvesund	south-east
2016-05-16	17:02:00	17:17:00	east	torvesund	south-east
2017-04-28	16:02:03	16:17:03	north	stolmen	north-west
2017-04-28	16:02:03	16:17:03	north	stolmen	north-west
2017-04-28	16:21:13	16:36:13	east	stolmen	north-west
2017-04-28	16:21:13	16:36:13	east	stolmen	north-west
2017-04-28	16:40:44	16:55:44	south	stolmen	north-west
2017-04-28	16:40:44	16:55:44	south	stolmen	north-west
2017-04-28	16:59:52	17:14:52	west	stolmen	north-west
2017-04-28	16:59:52	17:14:52	west	stolmen	north-west
2017-04-28	17:19:58	17:34:58	north	stolmen	north-west
2017-04-28	17:19:58	17:34:58	north	stolmen	north-west
2017-04-28	17:38:04	17:53:04	east	stolmen	north-west
2017-04-28	17:38:04	17:53:04	east	stolmen	north-west
2017-04-28	17:56:52	18:11:52	south	stolmen	north-west
2017-04-28	17:56:52	18:11:52	south	stolmen	north-west
2017-04-28	18:16:36	18:31:36	west	stolmen	north-west
2017-04-28	18:16:36	18:31:36	west	stolmen	north-west
2017-04-29	11:29:50	11:44:50	north	stolmen	north-west
2017-04-29	11:29:50	11:44:50	north	stolmen	north-west
2017-04-29	11:47:06	12:02:06	east	stolmen	north-west
2017-04-29	11:47:06	12:02:06	east	stolmen	north-west
2017-04-29	12:05:06	12:20:06	south	stolmen	north-west
2017-04-29	12:05:06	12:20:06	south	stolmen	north-west
2017-04-29	12:22:58	12:37:58	west	stolmen	north-west
2017-04-29	12:22:58	12:37:58	west	stolmen	north-west
2017-04-29	12:41:03	12:56:03	west	stolmen	north-west
2017-04-29	12:41:03	12:56:03	west	stolmen	north-west
2017-04-29	13:00:00	13:15:00	north	stolmen	north-west
2017-05-09	13:58:55	14:13:55	north	stolmen	north-west
2017-05-09	13:58:55	14:13:55	north	stolmen	north-west
2017-05-09	14:16:09	14:31:09	east	stolmen	north-west
2017-05-09	14:16:09	14:31:09	east	stolmen	north-west
2017-05-09	14:34:09	14:49:09	south	stolmen	north-west
2017-05-09	14:34:09	14:49:09	south	stolmen	north-west
2017-05-09	14:51:29	15:06:29	west	stolmen	north-west
2017-05-09	14:51:29	15:06:29	west	stolmen	north-west
2017-05-09	15:09:23	15:24:23	north	stolmen	north-west
2017-05-09	15:09:23	15:24:23	north	stolmen	north-west
2017-05-09	15:26:45	15:41:45	east	stolmen	north-west
2017-05-09	15:26:45	15:41:45	east	stolmen	north-west
2017-05-09	15:44:30	15:59:30	south	stolmen	north-west
2017-05-09	15:44:30	15:59:30	south	stolmen	north-west
2017-05-09	16:02:19	16:17:19	west	stolmen	north-west
2017-05-09	16:02:19	16:17:19	west	stolmen	north-west
2017-05-09	16:19:44	16:34:44	north	stolmen	north-west
2017-05-09	16:19:44	16:34:44	north	stolmen	north-west
2017-05-09	16:37:05	16:52:05	east	stolmen	north-west
2017-05-09	16:37:05	16:52:05	east	stolmen	north-west
2017-05-09	16:54:30	17:09:30	south	stolmen	north-west
2017-05-09	16:54:30	17:09:30	south	stolmen	north-west
2017-05-10	14:16:30	14:31:30	north	stolmen	north-west
2017-05-10	14:16:30	14:31:30	north	stolmen	north-west
2017-05-10	14:33:16	14:48:16	east	stolmen	north-west
2017-05-10	14:33:16	14:48:16	east	stolmen	north-west
2017-05-10	14:51:11	15:06:11	south	stolmen	north-west
2017-05-10	14:51:11	15:06:11	south	stolmen	north-west
2017-05-10	15:08:54	15:23:54	west	stolmen	north-west
2017-05-10	15:08:54	15:23:54	west	stolmen	north-west
2017-05-10	15:26:15	15:41:15	north	stolmen	north-west
2017-05-10	15:26:15	15:41:15	north	stolmen	north-west
2017-05-10	15:46:15	16:01:15	east	stolmen	north-west
2017-05-10	15:46:15	16:01:15	east	stolmen	north-west
2017-05-10	16:03:20	16:18:20	east	stolmen	north-west
2017-05-10	16:03:20	16:18:20	east	stolmen	north-west
2017-05-10	16:20:25	16:35:25	south	stolmen	north-west
2017-05-10	16:20:25	16:35:25	south	stolmen	north-west
2017-05-21	18:05:42	18:20:42	north	stolmen	north-west
2017-05-21	18:05:42	18:20:42	north	stolmen	north-west
2017-05-21	18:24:07	18:39:07	east	stolmen	north-west
2017-05-21	18:24:07	18:39:07	east	stolmen	north-west
2017-05-21	18:42:18	18:57:18	south	stolmen	north-west
2017-05-21	18:42:18	18:57:18	south	stolmen	north-west
2017-05-21	19:02:19	19:17:19	west	stolmen	north-west
2017-05-21	19:02:19	19:17:19	west	stolmen	north-west
2017-05-21	19:19:40	19:34:40	north	stolmen	north-west
2017-05-21	19:19:40	19:34:40	north	stolmen	north-west
2017-05-21	19:37:20	19:52:20	east	stolmen	north-west
2017-05-21	19:37:20	19:52:20	east	stolmen	north-west
2017-05-21	19:55:00	20:10:00	south	stolmen	north-west
2017-05-21	19:55:00	20:10:00	south	stolmen	north-west
2017-05-21	20:14:18	20:29:18	west	stolmen	north-west
2017-05-21	20:14:18	20:29:18	west	stolmen	north-west
2017-05-21	20:33:18	20:48:18	north	stolmen	north-west
2017-05-21	20:33:18	20:48:18	north	stolmen	north-west
2017-05-21	20:51:15	21:06:15	north	stolmen	north-west
2017-06-18	16:37:03	16:52:04	north	stolmen	north-west
2017-06-18	16:37:03	16:52:04	north	stolmen	north-west
2017-06-18	16:56:10	17:11:10	east	stolmen	north-west
2017-06-18	16:56:10	17:11:10	east	stolmen	north-west
2017-06-18	17:16:00	17:31:00	south	stolmen	north-west
2017-06-18	17:16:00	17:31:00	south	stolmen	north-west
2017-06-18	17:37:30	17:52:30	west	stolmen	north-west
2017-06-18	17:37:30	17:52:30	west	stolmen	north-west
2017-06-18	17:57:33	18:12:33	west	stolmen	north-west
2017-06-18	17:57:33	18:12:33	west	stolmen	north-west
2017-06-18	19:26:26	19:41:26	north	stolmen	north-west
2017-06-18	19:26:26	19:41:26	north	stolmen	north-west
2017-06-18	19:43:10	19:58:10	east	stolmen	north-west
2017-06-18	19:43:10	19:58:10	east	stolmen	north-west
2017-06-18	20:01:03	20:16:03	south	stolmen	north-west
2017-06-18	20:01:03	20:16:03	south	stolmen	north-west
2017-06-18	20:23:03	20:38:03	west	stolmen	north-west
2017-06-18	20:23:03	20:38:03	west	stolmen	north-west
2017-06-18	20:55:10	21:10:10	north	stolmen	north-west
2017-06-18	20:55:10	21:10:10	north	stolmen	north-west
2017-06-18	21:15:27	21:30:27	east	stolmen	north-west
2017-06-18	21:15:27	21:30:27	east	stolmen	north-west
2017-06-18	21:35:01	21:50:01	south	stolmen	north-west
2017-06-18	21:35:01	21:50:01	south	stolmen	north-west
2017-06-18	22:13:25	22:28:25	west	stolmen	north-west
2017-06-18	22:13:25	22:28:25	west	stolmen	north-west
2017-06-18	22:31:43	22:46:43	north	stolmen	north-west
2017-06-18	22:31:43	22:46:43	north	stolmen	north-west
2017-06-18	22:48:10	23:03:10	east	stolmen	north-west
