# Supplementary material for: Glass eels (Anguilla anguilla) imprint the magnetic direction of tidal currents from their juvenile estuaries
Source: Commun Biol. 2019 Oct 8;2:366. doi: 10.1038/s42003-019-0619-8 (PMC6783477; doi:10.1038/s42003-019-0619-8)
Supplement: Supplementary file 4 — Supplementary data 2 [file 42003_2019_619_MOESM4_ESM.xlsx]

## Sheet: Sheet1
Mean	r
301.87	0.37
191.53	0.09
27.76	0.23
359.16	0.14
324.39	0.13
13.1	0.24
336.89	0.08
24.96	0.18
54.61	0.3
86.86	0.09
319.39	0.07
46.96	0.11
223.93	0.14
80.97	0.14
282.28	0.13
96.19	0.11
283.16	0.1
14.36	0.09
335.01	0.25
104.21	0.1
313.93	0.07
72.1	0.11
342.5	0.15
54.22	0.08
104.62	0.1
298.29	0.12
356.62	0.1
332.64	0.12
305.47	0.18
27.47	0.14
100.76	0.19
288	0.08
115.38	0.08
93.5	0.08
55.47	0.11
215.93	0.12
342.84	0.12
117.89	0.14
329.23	0.08
288.78	0.11
335.95	0.11
291.03	0.07
104.15	0.22
252.01	0.21
71.66	0.15
144.69	0.14
291.14	0.63
356.14	0.11
66.84	0.2
130.8	0.11
209.54	0.32
267.35	0.13
337.09	0.46
329.07	0.11
339.27	0.11
303.01	0.13
301.89	0.09
156.65	0.1
97.79	0.11
336.89	0.08
265.89	0.2
326.12	0.12
36.66	0.22
131.22	0.11
49.91	0.1
11.97	0.11
295.25	0.15
349.67	0.08
259.96	0.1
359.7	0.11
172.23	0.28
269.38	0.16
200.71	0.14
140.07	0.17
256.62	0.15
35.74	0.42
306.55	0.1
138.85	0.21
315.54	0.25
114.32	0.07
374.28	0.17
126.05	0.1
222.74	0.11
317.99	0.31
74.55	0.15
157.63	0.38
263.42	0.11
351.26	0.07
340.03	0.29
345.54	0.11
145.27	0.17
389.7	0.29
38.58	0.28
89.19	0.09
283.59	0.15
0.85	0.09
162.74	0.24
152.09	0.15
181.37	0.08
349.07	0.11
140.35	0.23
51.4	0.13
185.94	0.16
137.57	0.15
304.23	0.09
5.19	0.1
98.39	0.4
80.9	0.4
248.65	0.14
323.68	0.16
46.89	0.12
116.09	0.1
331.28	0.31
202.48	0.09
191.14	0.14
277.65	0.16
186.52	0.08
337.66	0.13
184.18	0.12
56.49	0.19
38.76	0.14
174.92	0.21
160.24	0.09
81.02	0.21
111.61	0.07
347.45	0.12
118.9	0.13
336.18	0.45
325.59	0.08
87.15	0.36
317.78	0.09
229.39	0.25
57.76	0.15
159.32	0.13
281.15	0.14
59.68	0.31
192.97	1
38.06	0.23
312.03	0.41
263.99	0.17
353.24	0.1
56.39	0.09
348.42	0.11
237.78	0.14
40.98	0.12
356.12	0.3
196.11	0.12
254.86	0.17
339.12	0.08
264.45	0.11
270.68	0.1
339.68	0.27
9.26	0.21
134.47	0.17
322.75	0.17
